# Supplementary material for: Circ_MAPK9 promotes STAT3 and LDHA expression by silencing miR-642b-3p and affects the progression of hepatocellular carcinoma
Source: Biol Direct. 2024 Jan 2;19:4. doi: 10.1186/s13062-023-00442-1 (PMC10759731; doi:10.1186/s13062-023-00442-1)
Supplement: Supplementary file 6 — Supplementary Material 6 [file 13062_2023_442_MOESM6_ESM.xls]

## Sheet: clinicopathological features 
Types of tissues	Operative time	Vital status	Follow-up time	Lifetmie201202	Tissue coding	Tumor Surgical Organs		Gender	Age		Distant transfer position	Whether it is a primary organ	Metastatic or not	Pathological classification		Pathological grading（comprehensive）	Tumor size（CM）	Tumor number	Cirrhotic nodule	Tumor capsule	Total Number Of Lymph Nodes	Positive number	T	N	M	AJCC（Seventh Edition）clinical stages	Tissue coding	Operative time	Recurrence situation201202	Recurrence time	Disease-Free Survival Time	Cirrhosis	HBsAg	HBcAb	AntiHCV	TB（total bilirubin：umol/L）	ALT:U/L	ALB（albumin：g/L）	AFP（ug/L）	GGT glutamine transferase：（U/L）		Operative time	Vital status	Follow-up time	Follow up update to 201602
Cancer/paracancerous tissue	2007-06	Dead	2007.11	5	D19A4313	liver		female	70		No	Yes	No	hepatocellular carcinoma		Stage Ⅲ	8	1	1	Incomplete	0	0	T1	N0	M0	Stage Ⅰ	D19A4313	2007-06	Yes	2007.11	5	positive	negative	negative	negative	12.1	23	4.5	4	33		2007-06	Dead	2007.11	5
Cancer/paracancerous tissue	2007-06	Dead	2009.3	21	D19A4314	liver		male	59		No	Yes	No	hepatocellular carcinoma		Stage Ⅱ-Stage Ⅲ	3	1	3	Incomplete	0	0	T1	N0	M0	Stage Ⅰ	D19A4314	2007-06	Yes	2008.11	17	positive	positive	positive	negative	23.5	235	3.7	12	151		2007-06	Dead	2009.3	21
Cancer/paracancerous tissue	2007-06	Alive	2012-03	56	D19A4315	liver		male	78		No	Yes	No	hepatocellular carcinoma		Stage Ⅱ	2.8	1	3	complete	0	0	T1	N0	M0	Stage Ⅰ	D19A4315	2007-06	No	——	56	positive	negative	positive	negative	12.3	20	5	2	42		2007-06	Alive	2012-03	——
Cancer/paracancerous tissue	2007-06	Alive	2012-03	56	D19A4316	liver		male	46		No	Yes	No	hepatocellular carcinoma		Stage Ⅱ	2	1	1	Incomplete	0	0	T1	N0	M0	Stage Ⅰ	D19A4316	2007-06	No	——	56	positive	positive	positive	negative	8.3	22	5.4	2530	36		2007-06	Alive	2016-2	104
Cancer/paracancerous tissue	2007-06	Alive	2012-03	56	D19A4317	liver		male	38		No	Yes	No	hepatocellular carcinoma		Stage Ⅱ	3.5	2	3	Incomplete	0	0	T1	N0	M0	Stage Ⅰ	D19A4317	2007-06	No	——	56	positive	positive	positive	negative	18.6	33	4	46	31		2007-06	Dead	2013.3	69
Cancer/paracancerous tissue	2007-06	Alive	2012-03	56	D19A4318	liver		male	56		No	Yes	No	hepatocellular carcinoma		Stage Ⅱ	4.8	1	2	complete	0	0	T2	N0	M0	Stage Ⅱ	D19A4318	2007-06	No	——	56	positive	negative	negative	negative	16.2	24	5.1	166	69		2007-06	Alive	2016-2	104
Cancer/paracancerous tissue	2007-06	Alive	2012-03	56	D19A4319	liver		male	56		No	Yes	No	hepatocellular carcinoma		Stage Ⅲ	4	2	2	Incomplete	0	0	T1	N0	M0	Stage Ⅰ	D19A4319	2007-06	Yes	2010.6	36	positive	positive	positive	negative	4.8	47	5	22	39		2007-06	Alive	2016-2	104
Cancer/paracancerous tissue	2007-06	Alive	2012-03	56	D19A4320	liver		male	50		No	Yes	No	hepatocellular carcinoma		Stage Ⅱ	3	1	1	complete	0	0	T1	N0	M0	Stage Ⅰ	D19A4320	2007-06	No	——	56	positive	negative	positive	negative	14.2	25	4.4	176	37		2007-06	Alive	2016-2	104
Cancer/paracancerous tissue	2007-06	Alive	2012-03	56	D19A4321	liver		female	66		No	Yes	No	hepatocellular carcinoma		StageⅠ-Stage Ⅱ	9	1	2	complete	0	0	T1	N0	M0	Stage Ⅰ	D19A4321	2007-06	Yes	2010.1	31	positive	negative	positive	negative	11.5	19	4.4	2446	50		2007-06	Dead	2015.12	102
Cancer/paracancerous tissue	2007-06	Alive	2012-03	56	D19A4322	liver		male	49		No	Yes	No	hepatocellular carcinoma		Stage Ⅱ	3	1	3	complete	0	0	T1	N0	M0	Stage Ⅰ	D19A4322	2007-06	No	——	56	negative	positive	positive	negative	13.1	73	5	4629	86		2007-06	Alive	2016-2	104
Cancer/paracancerous tissue	2007-07-02	Dead	2008.8	13	D19A4323	liver		male	42		No	Yes	No	hepatocellular carcinoma		Stage Ⅲ	3.5	1	2	Incomplete	0	0	T1	N0	M0	Stage Ⅰ	D19A4323	2007-07-02	Yes	2008.5	10	positive	positive	positive	negative	18.8	99	4.1	523	23		2007-07-02	Dead	2008.8	13
Cancer/paracancerous tissue	2007-07-04	Alive	2012-03	55	D19A4324	liver		female	76		No	Yes	No	hepatocellular carcinoma		Stage Ⅱ-Stage Ⅲ	5	1	2	complete	0	0	T1	N0	M0	Stage Ⅰ	D19A4324	2007-07-04	No	——	55	positive	positive	positive	negative	11.1	24	4.2	3700	29		2007-07-04	Alive	2012-03	——
Cancer/paracancerous tissue	2007-07	Dead	2010.4	33	D19A4325	liver		male	64		No	Yes	No	hepatocellular carcinoma		Stage Ⅲ	6	1	2	Incomplete	0	0	T3	N0	M0	Stage Ⅱ	D19A4325	2007-07	Yes	2009.12	29	positive	positive	positive	negative	19.2	20	4.7	8	48		2007-07	Dead	2010.4	33
Cancer/paracancerous tissue	2007-07	Dead	2010.3	32	D19A4326	liver		male	34		No	Yes	No	hepatocellular carcinoma		Stage Ⅲ	12	1	2	complete	0	0	T1	N0	M0	Stage Ⅰ	D19A4326	2007-07	Yes	2008.4	9	positive	positive	positive	negative	16.3	21	4.7	60500	66		2007-07	Dead	2010.3	32
Cancer/paracancerous tissue	2007-07-05	Dead	2012.3	56	D19A4327	liver		male	71		No	Yes	No	hepatocellular carcinoma		Stage Ⅱ	3	1	3	complete	0	0	T2	N0	M0	Stage Ⅱ	D19A4327	2007-07-05	Yes	2011.7	48	positive	negative	negative	negative	23.7	88	4.7	2	256		2007-07-05	Dead	2012.3	56
Cancer/paracancerous tissue	2007-07	Alive	2012-03	55	D19A4328	liver		male	47		No	Yes	No	hepatocellular carcinoma		Stage Ⅱ	1	1	3	Incomplete	0	0	T1	N0	M0	Stage Ⅰ	D19A4328	2007-07	No	——	55	positive	positive	positive	negative	20.7	24	4	868	21		2007-07	Alive	2012-03	——
Cancer/paracancerous tissue	2007-07	Dead	2009.12	29	D19A4329	liver		male	68		No	Yes	No	hepatocellular carcinoma		Stage Ⅱ-Stage Ⅲ	7	1	2	Incomplete	0	0	T2	N0	M0	Stage Ⅱ	D19A4329	2007-07	Yes	2009.4	21	positive	positive	positive	negative	12.2	15	6.5	8400	35		2007-07	Dead	2009.12	29
Cancer/paracancerous tissue	2007-07	Alive	2012-03	55	D19A4330	liver		male	52		No	Yes	No	hepatocellular carcinoma		Stage Ⅱ	4.8	1	2	complete	0	0	T1	N0	M0	Stage Ⅰ	D19A4330	2007-07	No	——	55	positive	positive	positive	negative	13	56	4.4	8	176		2007-07	Dead	2015.1	90
Cancer/paracancerous tissue	2007-07-18	Alive	2012-03	55	D19A4331	liver		male	77		No	Yes	No	hepatocellular carcinoma		Stage Ⅲ	7.5	1	2	Incomplete	0	0	T1	N0	M0	Stage Ⅰ	D19A4331	2007-07-18	No	——	55	positive	negative	positive	negative	12.5	19	3.8	179	45		2007-07-18	Dead	2012.4	57
Cancer/paracancerous tissue	2007-07	Dead	2009.9	26	D19A4332	liver		male	51		No	Yes	No	hepatocellular carcinoma		Stage Ⅱ	8.5	1	2	complete	0	0	T1	N0	M0	Stage Ⅰ	D19A4332	2007-07	Yes	2008.10	15	positive	positive	positive	negative	13.4	45	4.2	17	92		2007-07	Dead	2009.9	26
Cancer/paracancerous tissue	2007-07	Dead	2009.8	25	D19A4333	liver		male	54		No	Yes	No	hepatocellular carcinoma		Stage Ⅱ	5	1	2	complete	0	0	T1	N0	M0	Stage Ⅰ	D19A4333	2007-07	Yes	2009.4	21	positive	negative	positive	negative	19.9	27	4.9	1	41		2007-07	Dead	2009.8	25
Cancer/paracancerous tissue	2007-07	Dead	2008.12	17	D19A4334	liver		male	69		No	Yes	No	hepatocellular carcinoma		Stage Ⅲ	8	1	2	Incomplete	0	0	T2	N0	M0	Stage Ⅱ	D19A4334	2007-07	Yes	2008.9	14	positive	positive	positive	negative	9.7	44	4.6	1114	269		2007-07	Dead	2008.12	17
Cancer/paracancerous tissue	2007-07	Dead	2008.2	7	D19A4335	liver		male	47		No	Yes	No	hepatocellular carcinoma		Stage Ⅱ	8	1	3	Incomplete	0	0	T1	N0	M0	Stage Ⅰ	D19A4335	2007-07	Yes	2007.12	5	positive	positive	positive	negative	7.7	41	4.3	1868	130		2007-07	Dead	2008.2	7
Cancer/paracancerous tissue	2007-07	Alive	2012-03	55	D19A4336	liver		female	64		No	Yes	No	hepatocellular carcinoma		Stage Ⅱ-Stage Ⅲ	2	1	2	complete	0	0	T2	N0	M0	Stage Ⅱ	D19A4336	2007-07	Yes	2008.8	13	positive	positive	positive	negative	11.3	36	4.4	456	39		2007-07	Alive	2012-03	——
Cancer/paracancerous tissue	2007-07	Dead	2008.10	15	D19A4337	liver		male	32		No	Yes	No	hepatocellular carcinoma		Stage Ⅱ	11	1	2	Incomplete	0	0	T2	N0	M0	Stage Ⅱ	D19A4337	2007-07	Yes	2008.2	7	positive	positive	positive	negative	22.4	69	4.6	52850	108		2007-07	Dead	2008.10	15
Cancer/paracancerous tissue	2007-07	Alive	2012-03	55	D19A4346	liver		male	51		No	Yes	No	hepatocellular carcinoma		Stage Ⅲ	3	1	2	complete	0	0	T1	N0	M0	Stage Ⅰ	D19A4346	2007-07	No	——	55	positive	negative	positive	negative	19.3	33	4.7	3	34		2007-07	Alive	2016-2	103
Cancer/paracancerous tissue	2007-08	Alive	2012-03	54	D19A4338	liver		male	31		No	Yes	No	hepatocellular carcinoma		Stage Ⅲ	3	1	2	complete	0	0	T2	N0	M0	Stage Ⅱ	D19A4338	2007-08	No	——	54	positive	positive	positive	negative	24.1	29	4.3	7380	29		2007-08	Alive	2016-2	102
Cancer/paracancerous tissue	2007-08-02	Alive	2012-03	54	D19A4339	liver		male	67		No	Yes	No	hepatocellular carcinoma		Stage Ⅱ	5	1	2	complete	0	0	T1	N0	M0	Stage Ⅰ	D19A4339	2007-08-02	No	——	54	negative	positive	不明	不明	32	51	4.9	7	33		2007-08-02	Alive	2016-2	102
Cancer/paracancerous tissue	2007-08	Alive	2012-03	54	D19A4340	liver		male	52		No	Yes	No	hepatocellular carcinoma		Stage Ⅱ	4.5	1	2	complete	0	0	T1	N0	M0	Stage Ⅰ	D19A4340	2007-08	No	——	54	positive	negative	negative	positive	9.4	64	4.4	5	52		2007-08	Alive	2016-2	102
Cancer/paracancerous tissue	2007-08	Alive	2012-03	54	D19A4341	liver		male	57		No	Yes	No	hepatocellular carcinoma		Stage Ⅲ	1.5	1	3	Incomplete	0	0	T1	N0	M0	Stage Ⅰ	D19A4341	2007-08	Yes	2008.3	7	positive	positive	positive	negative	12.6	32	4.6	31	31		2007-08	Alive	2016-2	102
Cancer/paracancerous tissue	2007-08	Alive	2012-03	54	D19A4342	liver		male	44		No	Yes	No	hepatocellular carcinoma		Stage Ⅱ	2	1	3	complete	0	0	T1	N0	M0	Stage Ⅰ	D19A4342	2007-08	No	——	54	positive	positive	positive	negative	13.6	38	4.5	16	53		2007-08	Alive	2012-03	——
Cancer/paracancerous tissue	2007-08	Alive	2012-03	54	D19A4343	liver		male	52		No	Yes	No	hepatocellular carcinoma		Stage Ⅱ	3.5	1	2	complete	0	0	T1	N0	M0	Stage Ⅰ	D19A4343	2007-08	No	——	54	positive	positive	positive	negative	14.1	18	4.3	85	40		2007-08	Alive	2016-2	102
Cancer/paracancerous tissue	2007-08-17	Alive	2012-03	54	D19A4344	liver		male	67		No	Yes	No	hepatocellular carcinoma		Stage Ⅱ	3.5	2	3	complete	0	0	T1	N0	M0	Stage Ⅰ	D19A4344	2007-08-17	Yes	2009.3	19	positive	positive	positive	negative	19.7	59	4.8	8	84		2007-08-17	Dead	2012.7	59
Cancer/paracancerous tissue	2007-08	Alive	2012-03	54	D19A4345	liver		male	66		No	Yes	No	hepatocellular carcinoma		Stage Ⅱ	2.5	1	2	Incomplete	0	0	T1	N0	M0	Stage Ⅰ	D19A4345	2007-08	No	——	54	negative	positive	positive	negative	21.6	51	4.5	15	210		2007-08	Alive	2016-2	102
Cancer/paracancerous tissue	2007-08	Alive	2012-03	54	D19A4347	liver		male	39		No	Yes	No	hepatocellular carcinoma		Stage Ⅲ	5	1	3	Incomplete	0	0	T1	N0	M0	Stage Ⅰ	D19A4347	2007-08	No	——	54	positive	positive	positive	negative	18.4	72	5	2566	49		2007-08	Alive	2016-2	102
Cancer/paracancerous tissue	2007-08	Alive	2012-03	54	D19A4348	liver		male	55		No	Yes	No	hepatocellular carcinoma		Stage Ⅱ	1.8	1	3	complete	0	0	T1	N0	M0	Stage Ⅰ	D19A4348	2007-08	Yes	2008.11	15	positive	positive	positive	negative	23.4	116	4.5	137	275		2007-08	Dead	2013.4	68
Cancer/paracancerous tissue	2007-08	Alive	2012-03	54	D19A4349	liver		male	60		No	Yes	No	hepatocellular carcinoma		Stage Ⅱ-Stage Ⅲ	12	1	1	complete	0	0	T1	N0	M0	Stage Ⅰ	D19A4349	2007-08	Yes	2011.2	42	positive	negative	negative	negative	14.3	12	3.9	60500	69		2007-08	Alive	2016-2	102
Cancer/paracancerous tissue	2007-08	Alive	2012-03	54	D19A4350	liver		male	48		No	Yes	No	hepatocellular carcinoma		Stage Ⅱ	20	1	1	complete	0	0	T1	N0	M0	Stage Ⅰ	D19A4350	2007-08	No	——	54	positive	positive	positive	negative	16.5	267	4.2	60500	292		2007-08	Alive	2012-03	——
Cancer/paracancerous tissue	2007-08-23	Dead	2008.4	8	D19A4351	liver		male	49		No	Yes	No	hepatocellular carcinoma		Stage Ⅱ-Stage Ⅲ	4.5	1	2	Incomplete	0	0	T1	N0	M0	Stage Ⅰ	D19A4351	2007-08-23	Yes	2008.3	7	positive	positive	positive	negative	6.9	42	3.8	3748	47		2007-08-23	Dead	2008.4	8
Cancer/paracancerous tissue	2007-08	Dead	2010.4	32	D19A4352	liver		male	45		No	Yes	No	hepatocellular carcinoma		StageⅠ-Stage Ⅲ	3	1	2	complete	0	0	T1	N0	M0	Stage Ⅰ	D19A4352	2007-08	Yes	2009.10	26	positive	positive	positive	negative	10.9	51	4	2	46		2007-08	Dead	2010.4	32
Cancer/paracancerous tissue	2007-08	Alive	2012-03	54	D19A4353	liver		male	32		No	Yes	No	hepatocellular carcinoma		StageⅠ-Stage Ⅱ	6	1	2	complete	0	0	T1	N0	M0	Stage Ⅰ	D19A4353	2007-08	No	——	54	positive	positive	positive	negative	7.5	25	4.7	2	43		2007-08	Alive	2012-03	——
Cancer/paracancerous tissue	2007-08	Alive	2012-03	54	D19A4354	liver		female	47		No	Yes	No	hepatocellular carcinoma		Stage Ⅲ	3	1	2	Incomplete	0	0	T1	N0	M0	Stage Ⅰ	D19A4354	2007-08	No	——	54	positive	positive	positive	negative	10.6	14	4.7	600	16		2007-08	Alive	2016-2	102
Cancer/paracancerous tissue	2007-08-30	Alive	2012-03	54	D19A4355	liver		male	47		No	Yes	No	hepatocellular carcinoma		Stage Ⅱ-Stage Ⅲ	2	3	2	Incomplete	0	0	T1	N0	M0	Stage Ⅰ	D19A4355	2007-08-30	Yes	2010.7	35	positive	positive	positive	negative	13.4	136	4.2	158	24		2007-08-30	Alive	2016-2	102
Cancer/paracancerous tissue	2007-08	Alive	2012-04	54	D19A4361	liver		male	44		No	Yes	No	hepatocellular carcinoma		Stage Ⅱ-Stage Ⅲ	4	1	2	Incomplete	0	0	T1	N0	M0	Stage Ⅰ	D19A4361	2007-08	No	——	54	positive	negative	positive	negative	9.9	27	4.9	504	7		2007-08	Alive	2012-04	——
Cancer/paracancerous tissue	2007-09	Alive	2012-04	53	D19A4356	liver		female	50		No	Yes	No	hepatocellular carcinoma		Stage Ⅱ	2	1	2	Incomplete	0	0	T1	N0	M0	Stage Ⅰ	D19A4356	2007-09	No	——	53	positive	positive	positive	negative	7.2	75	4.7	815	16		2007-09	Alive	2016-2	101
Cancer/paracancerous tissue	2007-09	Alive	2012-04	53	D19A4357	liver		male	56		No	Yes	No	hepatocellular carcinoma		Stage Ⅱ	8.5	1	3	complete	0	0	T1	N0	M0	Stage Ⅰ	D19A4357	2007-09	No	——	53	positive	negative	positive	negative	9	74	4.3	1	59		2007-09	Alive	2016-2	101
Cancer/paracancerous tissue	2007-09	Dead	2011.9	48	D19A4358	liver		male	42		No	Yes	No	hepatocellular carcinoma		Stage Ⅲ	8	1	2	Incomplete	0	0	T2	N0	M0	Stage Ⅱ	D19A4358	2007-09	Yes	2011.3	42	positive	positive	positive	negative	8.5	54	3.9	108	149		2007-09	Dead	2011.9	48
Cancer/paracancerous tissue	2007-09-05	Alive	2012-04	53	D19A4359	liver		male	48		No	Yes	No	hepatocellular carcinoma		Stage Ⅱ	3	1	2	Incomplete	0	0	T1	N0	M0	Stage Ⅰ	D19A4359	2007-09-05	Yes	2011.4	43	positive	positive	positive	negative	13.8	41	4.1	419	27		2007-09-05	Dead	2015.3	90
Cancer/paracancerous tissue	2007-09	Alive	2012-04	53	D19A4360	liver		male	50		No	Yes	No	hepatocellular carcinoma		Stage Ⅱ	11	1	2	Incomplete	0	0	T1	N0	M0	Stage Ⅰ	D19A4360	2007-09	No	——	53	positive	positive	positive	negative	13.1	179	4.2	5	101		2007-09	Alive	2016-2	101
Cancer/paracancerous tissue	2007-09	Alive	2012-04	53	D19A4362	liver		male	47		No	Yes	No	hepatocellular carcinoma		Stage Ⅱ	3.5	1	2	complete	0	0	T2	N0	M0	Stage Ⅱ	D19A4362	2007-09	No	——	53	positive	positive	positive	negative	8.3	35	4.9	1172	60		2007-09	Alive	2016-2	101
Cancer/paracancerous tissue	2007-09-13	Dead	2010.5	32	D19A4363	liver		male	59		No	Yes	No	hepatocellular carcinoma		Stage Ⅱ-Stage Ⅲ	4	1	3	complete	0	0	T3	N0	M0	Stage Ⅲ	D19A4363	2007-09-13	Yes	2009.3	18	positive	negative	negative	negative	33.2	71	4.2	1566	300		2007-09-13	Dead	2010.5	32
Cancer/paracancerous tissue	2007-09	Alive	2012-04	53	D19A4364	liver		male	58		No	Yes	No	hepatocellular carcinoma		Stage Ⅱ	5	1	2	Incomplete	0	0	T1	N0	M0	Stage Ⅰ	D19A4364	2007-09	No	——	53	positive	positive	positive	negative	24.3	83	4.3	2	103		2007-09	Alive	2016-2	101
Cancer/paracancerous tissue	2007-09	Alive	2012-04	53	D19A4365	liver		male	44		No	Yes	No	hepatocellular carcinoma		Stage Ⅱ-Stage Ⅲ	9	1	2	complete	0	0	T2	N0	M0	Stage Ⅱ	D19A4365	2007-09	Yes	2009.4	19	positive	positive	positive	negative	10.6	46	4.4	1667	149		2007-09	Alive	2016-2	101
Cancer/paracancerous tissue	2007-09-20	Dead	2010.3	30	D19A4366	liver		male	56		No	Yes	No	hepatocellular carcinoma		Stage Ⅲ	4.5	2	3	Incomplete	0	0	T1	N0	M0	Stage Ⅰ	D19A4366	2007-09-20	Yes	2009.4	19	positive	positive	不明	不明	12.8	57	4.3	9	80		2007-09-20	Dead	2010.3	30
Cancer/paracancerous tissue	2007-09	Dead	2009.10	25	D19A4367	liver		male	56		No	Yes	No	hepatocellular carcinoma		Stage Ⅱ	6	1	2	Incomplete	0	0	T2	N0	M0	Stage Ⅱ	D19A4367	2007-09	Yes	2008.3	6	positive	negative	positive	negative	6.6	18	3.8	4	36		2007-09	Dead	2009.10	25
Cancer/paracancerous tissue	2007-09	Dead	2009.9	24	D19A4368	liver		male	47		No	Yes	No	hepatocellular carcinoma		Stage Ⅲ	4.5	1	3	Incomplete	0	0	T1	N0	M0	Stage Ⅰ	D19A4368	2007-09	Yes	2008.2	5	positive	positive	positive	negative	5.7	29	4.2	12360	51		2007-09	Dead	2009.9	24
Cancer/paracancerous tissue	2007-09	Alive	2012-04	53	D19A4369	liver		male	53		No	Yes	No	hepatocellular carcinoma		Stage Ⅲ	3	2	3	complete	0	0	T2	N0	M0	Stage Ⅱ	D19A4369	2007-09	No	——	53	negative	positive	positive	negative	25.8	44	3.8	73	46		2007-09	Dead	2012.10	61
Cancer/paracancerous tissue	2007-09	Alive	2012-04	53	D19A4370	liver		female	45		No	Yes	No	hepatocellular carcinoma		Stage Ⅲ	9	1	3	complete	0	0	T1	N0	M0	Stage Ⅰ	D19A4370	2007-09	Yes	2008.5	8	positive	positive	positive	negative	10.9	105	3.6	60500	68		2007-09	Alive	2016-2	101
Cancer/paracancerous tissue	2007-09	Dead	2010.5	32	D19A4371	liver		male	52		No	Yes	No	hepatocellular carcinoma		Stage Ⅱ	3	1	2	complete	0	0	T1	N0	M0	Stage Ⅰ	D19A4371	2007-09	Yes	2008.3	6	negative	positive	positive	negative	10.2	30	4.6	93	34		2007-09	Dead	2010.5	32
Cancer/paracancerous tissue	2007-10-31	Dead	2009.11	25	D19A4372	liver		male	52		No	Yes	No	hepatocellular carcinoma		Stage Ⅲ	8	2	3	complete	0	0	T2	N0	M0	Stage Ⅱ	D19A4372	2007-10-31	Yes	2008.2	4	positive	positive	positive	negative	15.2	25	4.3	274	126		2007-10-31	Dead	2009.11	25
Cancer/paracancerous tissue	2007-11-14	Dead	2008.5	6	D19A4373	liver		male	64		No	Yes	No	hepatocellular carcinoma		Stage Ⅲ	9	1	2	Incomplete	0	0	T2	N0	M0	Stage Ⅱ	D19A4373	2007-11-14	Yes	2008.3	4	positive	negative	positive	negative	10	17	4	635	76		2007-11-14	Dead	2008.5	6
Cancer/paracancerous tissue	2007-11-23	Dead	2008.5	6	D19A4374	liver		male	41		No	Yes	No	hepatocellular carcinoma		Stage Ⅱ-Stage Ⅲ	3	1	3	complete	0	0	T1	N0	M0	Stage Ⅰ	D19A4374	2007-11-23	Yes	2008.3	4	negative	positive	positive	negative	10.2	57	3.7	40	194		2007-11-23	Dead	2008.5	6
Cancer/paracancerous tissue	2007-12	Dead	2009.2	14	D19A4375	liver		male	60		No	Yes	No	hepatocellular carcinoma		Stage Ⅱ	2.5	1	3	complete	0	0	T1	N0	M0	Stage Ⅰ	D19A4375	2007-12	Yes	2008.6	6	positive	positive	positive	negative	10.4	53	4.1	8	80		2007-12	Dead	2009.2	14
Cancer/paracancerous tissue	2007-12	Dead	2010.2	26	D19A4376	liver		male	55		No	Yes	No	hepatocellular carcinoma		Stage Ⅱ-Stage Ⅲ	7.5	1	3	Incomplete	0	0	T2	N0	M0	Stage Ⅱ	D19A4376	2007-12	Yes	2008.10	10	positive	positive	positive	negative	3.8	21	4.2	10	86		2007-12	Dead	2010.2	26
Cancer/paracancerous tissue	2008-01-05	Alive	2012-04	49	D19A4377	liver		male	58		No	Yes	No	hepatocellular carcinoma		Stage Ⅲ-undifferentiation	7	1	1	Incomplete	0	0	T2	N0	M0	Stage Ⅱ	D19A4377	2008-01-05	Yes	2008.9	8	positive	negative	positive	negative	10.5	32	4.4	2	30		2008-01-05	Alive	2016-2	97
Cancer/paracancerous tissue	2008-1	Alive	2012-04	49	D19A4378	liver		male	36		No	Yes	No	hepatocellular carcinoma		Ⅰ-Stage Ⅱ	0.5	1	3	Incomplete	0	0	T1	N0	M0	Stage Ⅰ	D19A4378	2008-1	Yes	2009.3	14	negative	positive	positive	negative	22.7	40	4.2	23	80		2008-1	Dead	2013.6	65
Cancer/paracancerous tissue	2008-1	Alive	2012-04	49	D19A4379	liver		male	48		No	Yes	No	hepatocellular carcinoma		Stage Ⅱ	2	1	2	Incomplete	0	0	T2	N0	M0	Stage Ⅱ	D19A4379	2008-1	No	——	49	positive	positive	positive	negative	12.1	35	4.5	1	32		2008-1	Alive	2016-2	97
Cancer/paracancerous tissue	2008-1	Alive	2012-04	49	D19A4380	liver		male	48		No	Yes	No	hepatocellular carcinoma		Stage Ⅱ	2.5	1	2	Incomplete	0	0	T1	N0	M0	Stage Ⅰ	D19A4380	2008-1	No	——	49	positive	positive	positive	negative	12.6	71	3.7	1721	41		2008-1	Dead	2014.10	81
Cancer/paracancerous tissue	2008-01-24	Dead	2009.1	12	D19A4381	liver		male	48		No	Yes	No	hepatocellular carcinoma		Stage Ⅱ-Stage Ⅲ	2.5	1	3	Incomplete	0	0	T1	N0	M0	Stage Ⅰ	D19A4381	2008-01-24	Yes	2008.9	8	positive	positive	positive	negative	26.1	23	3.8	306	31		2008-01-24	Dead	2009.1	12
Cancer/paracancerous tissue	2008-1	Alive	2012-04	49	D19A4382	liver		female	67		No	Yes	No	hepatocellular carcinoma		Stage Ⅱ	5	1	2	Incomplete	0	0	T2	N0	M0	Stage Ⅱ	D19A4382	2008-1	No	——	49	positive	negative	positive	negative	9.1	12	3.9	2	48		2008-1	Alive	2016-2	97
Cancer/paracancerous tissue	2008-1	Dead	2010.2	25	D19A4383	liver		male	33		No	Yes	No	hepatocellular carcinoma		Stage Ⅱ-Stage Ⅲ	3.5	2	3	Incomplete	0	0	T2	N0	M0	Stage Ⅱ	D19A4383	2008-1	Yes	2008.7	6	positive	positive	negative	negative	11.4	35	4.3	67	49		2008-1	Dead	2010.2	25
Cancer/paracancerous tissue	2008-1	Alive	2012-04	49	D19A4384	liver		male	32		No	Yes	No	hepatocellular carcinoma		Stage Ⅱ	1.5	1	2	complete	0	0	T2	N0	M0	Stage Ⅱ	D19A4384	2008-1	No	——	49	positive	positive	positive	negative	22.2	24	4.2	12	29		2008-1	Alive	2016-2	97
Cancer/paracancerous tissue	2008-1	Alive	2012-04	49	D19A4385	liver		male	46		No	Yes	No	hepatocellular carcinoma		Stage Ⅱ-Stage Ⅲ	1.5	1	2	Incomplete	0	0	T1	N0	M0	Stage Ⅰ	D19A4385	2008-1	No	——	49	positive	positive	positive	negative	11.6	21	4.1	37	19		2008-1	Dead	2015.5	88
Cancer/paracancerous tissue	2008-1	Alive	2012-04	49	D19A4386	liver		female	52		No	Yes	No	hepatocellular carcinoma		Stage Ⅱ-Stage Ⅲ	2.5	1	3	Incomplete	0	0	T2	N0	M0	Stage Ⅱ	D19A4386	2008-1	No	——	49	positive	positive	positive	negative	7.4	40	3.6	3	54		2008-1	Alive	2012-04	——
Cancer/paracancerous tissue	2008-1	Alive	2012-04	49	D19A4387	liver		male	41		No	Yes	No	hepatocellular carcinoma		Stage Ⅲ	1.5	1	3	complete	0	0	T1	N0	M0	Stage Ⅰ	D19A4387	2008-1	No	——	49	negative	positive	positive	negative	24.4	58	4.2	1	53		2008-1	Alive	2016-2	97
Cancer/paracancerous tissue	2008-1	Alive	2012-04	49	D19A4388	liver		male	64		No	Yes	No	hepatocellular carcinoma		Stage Ⅱ	6	1	3	complete	0	0	T1	N0	M0	Stage Ⅰ	D19A4388	2008-1	Yes	2008.5	4	positive	positive	positive	negative	15.7	19	3.3	6	243		2008-1	Alive	2012-04	——
Cancer/paracancerous tissue	2008-1	Alive	2012-04	49	D19A4389	liver		male	55		No	Yes	No	hepatocellular carcinoma		Stage Ⅱ	4	1	0	complete	0	0	T1	N0	M0	Stage Ⅰ	D19A4389	2008-1	No	——	49	positive	positive	positive	negative	17.7	30	4.1	6	142		2008-1	Alive	2016-2	97
Cancer/paracancerous tissue	2008-03-05	Alive	2012-05	47	D19A4390	liver		male	53		No	Yes	No	hepatocellular carcinoma		Stage Ⅲ	2.5	1	2	Incomplete	0	0	T1	N0	M0	Stage Ⅰ	D19A4390	2008-03-05	No	——	47	positive	positive	positive	negative	12.4	16	3.9	699	37		2008-03-05	Alive	2016-2	95
Cancer/paracancerous tissue	2008-3	Dead	2008.10	7	D19A4391	liver		male	66		No	Yes	No	hepatocellular carcinoma		Stage Ⅱ-Stage Ⅲ	5	1	2	Incomplete	0	0	T1	N0	M0	Stage Ⅰ	D19A4391	2008-3	Yes	2008.8	5	positive	negative	positive	negative	6	24	3.7	3699	43		2008-3	Dead	2008.10	7
Cancer/paracancerous tissue	2008-3	Alive	2012-05	47	D19A4392	liver		male	44		No	Yes	No	hepatocellular carcinoma		Stage Ⅱ-Stage Ⅲ	2	1	3	Incomplete	0	0	T1	N0	M0	Stage Ⅰ	D19A4392	2008-3	No	——	47	negative	positive	positive	negative	10.8	21	3.8	5148	68		2008-3	Alive	2016-2	95
Cancer/paracancerous tissue	2008-03-14	Alive	2012-05	47	D19A4393	liver		male	52		No	Yes	No	hepatocellular carcinoma		Stage Ⅱ-Stage Ⅲ	3	1	2	complete	0	0	T1	N0	M0	Stage Ⅰ	D19A4393	2008-03-14	No	——	47	positive	positive	positive	negative	9	25	4.5	7100	32		2008-03-14	Alive	2016-2	95
Cancer/paracancerous tissue	2008-3	Alive	2012-05	47	D19A4394	liver		male	43		No	Yes	No	hepatocellular carcinoma		Stage Ⅱ	6	1	1	complete	0	0	T1	N0	M0	Stage Ⅰ	D19A4394	2008-3	No	——	47	positive	positive	positive	negative	6.6	120	3.7	17	74		2008-3	Alive	2016-2	95
Cancer/paracancerous tissue	2008-03-26	Alive	2012-05	47	D19A4395	liver		male	66		No	Yes	No	hepatocellular carcinoma		Stage Ⅱ	2.5	1	2	Incomplete	0	0	T1	N0	M0	Stage Ⅰ	D19A4395	2008-03-26	Yes	2009.3	12	positive	positive	positive	negative	13	30	4.1	3	37		2008-03-26	Dead	2014.11	80
Cancer/paracancerous tissue	2008-3	Alive	2012-05	47	D19A4396	liver		male	44		No	Yes	No	hepatocellular carcinoma		Stage Ⅱ-Stage Ⅲ	6.5	1	1	Incomplete	0	0	T1	N0	M0	Stage Ⅰ	D19A4396	2008-3	Yes	2010.3	24	positive	positive	positive	negative	13.1	37	4.3	5	70		2008-3	Alive	2016-2	95
Cancer/paracancerous tissue	2008-3	Alive	2012-05	47	D19A4397	liver		male	60		No	Yes	No	hepatocellular carcinoma		Stage Ⅱ-Stage Ⅲ	8	1	3	Incomplete	0	0	T2	N0	M0	Stage Ⅱ	D19A4397	2008-3	No	——	47	positive	positive	positive	negative	6.4	32	2.8	3	102		2008-3	Dead	2012.8	53
Cancer/paracancerous tissue	2008-08-05	Alive	2012-07	44	D19A4398	liver		male	55		No	Yes	No	hepatocellular carcinoma		Stage Ⅱ	1.8	1	3	complete	0	0	T1	N0	M0	Stage Ⅰ	D19A4398	2008-08-05	Yes	2010.4	20	positive	positive	positive	negative	9.6	22	3.8	2	24		2008-08-05	Alive	2016-2	90
Cancer/paracancerous tissue	2008-08	Dead	2010.10	26	D19A4399	liver		male	33		No	Yes	No	hepatocellular carcinoma		Stage Ⅲ	4	2	3	Incomplete	0	0	T2	N0	M0	Stage Ⅱ	D19A4399	2008-08	Yes	2009.6	10	positive	positive	positive	negative	19.2	31	3.9	27	78		2008-08	Dead	2010.10	26
Cancer/paracancerous tissue	2008-08	Dead	2010.7	23	D19A4400	liver		male	61		No	Yes	No	hepatocellular carcinoma		Stage Ⅲ	4.5	1	2	complete	0	0	T1	N0	M0	Stage Ⅰ	D19A4400	2008-08	Yes	2009.1	5	positive	positive	positive	negative	14.5	71	4.3	242	166		2008-08	Dead	2010.7	23
Cancer/paracancerous tissue	2008-10-09	Dead	2009.4	6	D19A4401	liver		male	53		No	Yes	No	hepatocellular carcinoma		Stage Ⅱ-Stage Ⅲ	4	2	3	Incomplete	0	0	T2	N0	M0	Stage Ⅱ	D19A4401	2008-10-09	Yes	2009.3	5	positive	positive	positive	negative	12.3	35	4.1	242	53		2008-10-09	Dead	2009.4	6
Cancer/paracancerous tissue	2008-11	Dead	2010.9.25	22	D19A0407	liver		female	51		No	Yes	No	hepatocellular carcinoma		Stage Ⅱ	①5.5*5.5*3②1.5*1.3*1.3	2			0	0	T3	N0	M0	Stage Ⅲ	D19A0407	2008-11	Yes	？												2008-11	Dead	2010.9.25	22
